# Supplementary material for: Genomic and epigenetic evidence for oxytocin receptor deficiency in autism
Source: BMC Med. 2009 Oct 22;7:62. doi: 10.1186/1741-7015-7-62 (PMC2774338; doi:10.1186/1741-7015-7-62)
Supplement: Additional file 1 — Cloned bisulfite sequencing results for each peripheral blood mononuclear cell (PBMC) sample. [file 1741-7015-7-62-S1.XLS]

## Sheet: Supplementary Table 6
Supplementary Table 5. Cloned bisulfite sequencing results for each PBMC sample
Autism Cases Peripheral Blood
Sample	-860	-901	-924	-934	-959
1	CG	CG	CG	CG	TG
1	TG	CG	CG	TG	CG
1	TG	TG	TG	TG	CG
1	CG	CG	CG	CG	TG
1	CG	CG	CG	CG	CG
1	CG	CG	CG	CG	TG
1	CG	CG	CG	CG	TG
1	TG	TG	CG	CG	CG
1	CG	CG	CG	CG	TG
1	CG	CG	CG	CG	TG
	0.7	0.8	0.9	0.8	0.4
2	TG	TG	TG	CG	CG
2	CG	TG	CG	CG	CG
2	CG	CG	CG	CG	CG
2	CG	CG	CG	CG	TG
2	CG	CG	CG	CG	TG
2	TG	CG	CG	TG	CG
2	CG	TG	CG	CG	CG
2	TG	TG	TG	CG	CG
2	TG	TG	TG	CG	TG
2	TG	TG	TG	CG	CG
	0.5	0.4	0.6	0.9	0.7
3	CG	CG	CG	CG	CG
3	TG	CG	CG	CG	TG
3	CG	CG	CG	TG	TG
3	CG	CG	CG	CG	CG
3	TG	TG	CG	TG	CG
3	CG	CG	CG	CG	TG
3	CG	TG	CG	CG	CG
3		TG		TG	TG
3	CG	CG	CG	CG	CG
3	TG	CG	CG	TG	CG
3	TG	TG	CG	TG	TG
	0.6	0.63	1	0.54	0.63
4	TG	TG	TG	TG	TG
4	TG	CG	CG	CG	TG
4	CG	CG	CG	TG	CG
4	CG	C-	CG	TG	TG
4	TG	CG	CG	TG	TG
4	TG	CG	CG	TG	TG
4	TG	TG	TG	TG	CG
4	TG	TG	TG	TG	CG
4	TG	TG	TG	TG	TG
4	CG	CG	TG	TG	TG
	0.3	0.5	0.5	0.1	0.3
5	TG	CG	CG	TG	CG
5	TG	TG	TG	CG	TG
5	CG	CG	CG	CG	CG
5	TG	CG	CG	TG	TG
5	CG	CG	CG	CG	CG
5	TG	TG	CG	TG	CG
5	CG	CG	CG	CG	CG
5	CG	TG	TG	CG	TG
5	CG	CG		CG	TG
5	TG	CG	TG	CG	TG
5	CG	CG	CG	CG	CG
	0.54	0.64	0.7	0.73	0.54
6	CG	CG	CG	CG	CG
6	TG	CG	CG	CG	TG
6	CG	CG	CG	CG	CG
6	CG	CG	TG	CG	TG
6	TG	CG	TG	TG	TG
6	TG	TG	CG	CG	CG
6	TG	TG	TG	TG	TG
6	TG	TG	TG	CG	CG
6	TG	TG	TG	TG	TG
6	CG	TG	CG	CG	CG
6
	0.4	0.5	0.5	0.7	0.5
7	TG	TG	CG	TG	TG
7	CG	CG	CG	TG	TG
7	TG	TG	CG	CG	CG
7	TG	TG	CG	TG	TG
7	TG	TG	TG	TG	CG
7	CG	CG	CG	CG	CG
7	CG	CG	CG	CG	CG
7	CG	CG	CG	TG	TG
7	CG	CG	CG	TG	CG
7	TG	TG	CG	CG	TG
7	TG	TG	CG	TG	TG
7	TG	TG	TG	CG	CG
	0.42	0.42	0.83	0.42	0.5
8	TG	CG	CG	CG	TG
8	TG	TG	CG	TG	CG
8	TG	CG	TG	CG	CG
8	CG	CG	CG	CG	CG
8	CG	CG	CG	CG	CG
8	TG	TG	TG	TG	TG
8	TG	CG	CG	CG	CG
8	TG	TG	TG	TG	CG
8	TG	TG	TG	TG	CG
8	CG	CG	CG	CG	TG
8			CG	CG	CG
	0.3	0.6	0.64	0.64	0.73
9	TG	TG	CG	TG	TG
9	TG	TG	TG	TG	TG
9	TG	TG	TG	TG	TG
9	TG	TG	CG	TG	TG
9	TG	CG	CG	TG	CG
9	TG	TG	CG	TG	TG
9	TG	CG	CG	TG	TG
9	TG	CG	TG	TG	CG
9	TG	TG	CG	TG	TG
9	TG	CG	TG	TG	TG
	0	0.4	0.6	0	0.2
10	TG	CG	CG	CG	CG
10	TG	CG	TG	TG	CG
10	TG	CG	CG	TG	TG
10	TG	TG	TG	TG	TG
10	TG	TG	CG	TG	CG
10	TG	CG	CG	CG	TG
10	TG	CG	TG	CG	TG
10	TG	TG	CG	TG	CG
10	TG	TG	CG	CG	TG
10	TG	TG	CG	CG	CG
10	TG	TG	CG	CG	CG
10	TG	TG	TG	TG	TG
	0	0.42	0.67	0.5	0.5
11	TG	TG	TG	TG	TG
11	CG	TG	CG	CG	CG
11	TG	TG	TG	TG	TG
11	TG	TG	CG	CG	CG
11	TG	TG	CG	TG	CG
11	TG	TG	CG	TG	CG
11	TG	TG	TG	TG	CG
11	TG	TG	CG	CG	CG
11	TG	CG	TG	CG	CG
11	CG	CG	CG	TG	TG
11	TG	TG	TG	CG	CG
11	TG	CG	CG	CG	TG
11	TG	CG	CG	CG	CG
	0.15	0.31	0.62	0.54	0.69
12	CG	TG	CG	TG	CG
12	TG	TG	CG	CG	CG
12	TG	CG	CG	TG	TG
12	TG	TG	TG	CG	TG
12	CG	CG	CG	TG	TG
12	TG	TG	CG	TG	TG
12	TG	TG	CG	TG	TG
12	TG	CG	TG	TG	TG
12	CG	CG	CG	CG	CG
12	CG	CG	CG	TG	CG
12	CG	TG	CG	CG	CG
12	TG	CG	TG	TG	CG
12	CG	CG	CG	CG	CG
12	TG	CG	TG	CG	CG
12	TG	TG	CG	CG	TG
12	TG	TG	CG	CG	TG
12	TG	CG	TG	TG	CG
12	TG	CG	CG	TG	TG
12	TG	TG	TG	TG	CG
12	TG	TG	CG	CG	CG
12	TG	TG	CG	CG	TG
12	CG	CG	CG	CG	TG
12	CG	CG	CG	CG	CG
	0.347826	0.521739	0.73913	0.521739	0.521739
13	TG	TG	CG	CG	TG
13	TG	CG	CG	CG	CG
13	TG	TG	CG	TG	TG
13	CG	TG	CG	TG	TG
13	CG	TG	CG	TG	CG
13	CG	CG	CG	TG	CG
13	TG	CG	CG	CG	TG
13	TG	CG	CG	CG	TG
13	CG	TG	CG	CG	TG
13	TG	TG	TG	TG	CG
13	TG	TG	TG	TG	CG
	0.36	0.36	0.82	0.46	0.46
14	CG	TG	CG	CG	CG
14	CG	CG	CG	CG	TG
14	CG	CG	CG	CG	TG
14	CG	CG	CG	CG	TG
14	CG	CG	CG	CG	TG
14	CG	CG	CG	CG	TG
14	CG	CG	CG	CG	TG
14	CG	CG	CG	CG	TG
14	CG	CG	CG	CG	TG
14	CG	TG	CG	CG	CG
14	CG	TG	CG	CG	CG
	1	0.73	1	1	0.27
15	TG	CG	CG	TG	TG
15	TG	TG	TG	TG	CG
15	TG	TG	CG	TG	TG
15	CG	CG	TG	TG	CG
15	TG	CG	CG	TG	CG
15	TG	CG	CG	CG	TG
15	CG	TG	CG	TG	TG
15	CG	CG	CG	CG	CG
15	TG	CG	CG	CG	TG
15	TG	CG	TG	TG	CG
	0.3	0.7	0.7	0.3	0.5
16	TG	CG	CG	TG	CG
16	CG	CG	CG	CG	CG
16	CG	CG	CG	CG	TG
16	TG	CG	CG	TG	CG
16	TG	TG	CG	TG	TG
16	TG	TG	TG	TG	CG
16	TG	TG	CG	TG	CG
16	CG	TG	TG	TG	TG
16	CG	CG	CG	CG	TG
16	CG	CG	CG	CG	TG
16	TG	TG	TG	CG	TG
	0.46	0.55	0.73	0.46	0.46
17	CG	CG	CG	TG	TG
17	TG	TG	CG	CG	TG
17	CG	CG	CG	CG	TG
17	TG	TG	TG	TG	TG
17	TG	TG	TG	CG	TG
17	CG	CG	CG	TG	TG
17	CG	CG	CG	TG	CG
17	TG	TG	TG	CG	CG
17	TG	CG	CG	CG	TG
17	TG	TG	CG	TG	CG
17	TG	TG	CG	CG	TG
17	TG	TG	TG	CG	TG
17	TG	TG	TG	CG	TG
17	TG	CG	CG	CG	CG
	0.285714	0.428571	0.642857	0.642857	0.285714
18	TG	CG	CG	CG	TG
18	TG	TG	CG	TG	TG
18	TG	TG	TG	CG	TG
18	TG	TG	TG	CG	CG
18	TG	TG	CG	CG	TG
18	TG	CG	CG	TG	CG
18	TG	TG	CG	CG	CG
18	CG	TG	TG	CG	TG
18	TG	TG	TG	CG	TG
18	TG	TG	CG	CG	CG
18	TG	TG	CG	CG	CG
18	CG	TG	CG	CG	TG
18	TG	TG	CG	CG	CG
18	TG	TG	CG	CG	CG
18	TG	TG	TG	TG	TG
18	TG	TG	CG	CG	CG
18	TG	TG	CG	CG	CG
18	CG	TG	CG	CG	CG
18	TG	TG	CG	CG	CG
	0.157895	0.105263	0.684211	0.789474	0.526316
19	TG	TG	TG	TG	CG
19	TG	TG	TG	TG	CG
19	TG	CG	CG	TG	CG
19	TG	CG	CG	TG	TG
19	TG	TG	TG	TG	CG
19	CG	TG	CG	CG	TG
19	TG	TG	CG	CG	TG
19	CG	TG	CG	TG	TG
19	TG	CG	CG	TG	TG
19	TG	TG	CG	TG	CG
	0.2	0.3	0.7	0.2	0.5
20	TG	CG	TG	CG	CG
20	TG	CG	TG	CG	CG
20	TG	CG	TG	CG	CG
20	TG	CG	TG	CG	CG
20	TG	CG	TG	CG	CG
20	TG	CG	TG	CG	CG
20	TG	CG	TG	CG	CG
20	TG	CG	TG	CG	CG
20	TG	CG	TG	CG	CG
20	TG	CG	TG	CG	CG
20	TG	CG	TG	CG	CG
20	TG	CG	TG	CG	CG
20	TG	CG	TG	CG	CG
20	TG	CG	TG	CG	CG
20	TG	CG	TG	CG	CG
	0	1	0	1	1
Unaffected Controls Peripheral Blood
21	TG	CG	CG	CG	TG
21	TG	CG	CG	TG	TG
21	TG	CG	CG	CG	TG
21	TG	CG	CG	CG	TG
21	TG	CG	CG	TG	TG
21	CG	CG	CG	TG	TG
21	TG	TG	CG	CG	TG
21	TG	CG	TG	CG	TG
21	TG	CG	CG	TG	TG
21	TG	CG	CG	CG	CG
21	TG	TG	CG	TG	CG
21	TG	CG	CG	TG	CG
21	TG	CG	TG	TG	CG
21	TG	TG	CG	TG	TG
21	TG	CG	CG	CG	TG
	0.07	0.8	0.87	0.47	0.27
22	CG	CG	CG	CG	TG
22	TG	TG	CG	TG	TG
22	TG	TG	CG	CG	TG
22	TG	TG	CG	TG	TG
22	TG	TG	CG	CG	TG
22	CG	CG	CG	CG	TG
22	CG	CG	CG	TG	TG
22	CG	TG	CG	CG	TG
22	CG	CG	CG	TG	TG
22	TG	TG	TG	TG	TG
22	CG	TG	CG	CG	CG
22	TG	TG	CG	CG	CG
22	TG	TG	CG	CG	CG
22	TG	TG	CG	CG	CG
22	CG	TG	CG	CG	CG
22	TG	TG	CG	CG	TG
	0.44	0.25	0.94	0.69	0.31
23	TG	CG	CG	TG	TG
23	TG	CG	CG	TG	TG
23	TG	CG	CG	CG	TG
23	TG	CG	CG	GG	TG
23	TG	CG	CG	CG	TG
23	TG	CG	CG	CG	TG
23	TG	CG	CG	CG	TG
23	TG	CG	CG	CG	TG
23	TG	CG	CG	TG	CG
23	TG	TG	CG	CG	CG
23	TG	CG	CG	CG	TG
23	TG	CG	TG	TG	TG
	0	0.92	0.92	0.58	0.83
24	TG	CG	TG	TG	TG
24	TG	CG	TG	TG	TG
24	TG	CG	TG	TG	TG
24	TG	CG	TG	CG	TG
24	TG	CG	TG	TG	TG
24	TG	CG	TG	CG	TG
24	TG	CG	TG	TG	TG
24	TG	CG	TG	TG	TG
24	TG	TG	CG	TG	TG
24	CG	CG	CG	CG	TG
	0.1	0.9	0.2	0.3	0
25	CG	TG	CG	TG	TG
25	CG	TG	CG	CG	TG
25	CG	CG	CG	TG	TG
25	TG	TG	CG	CG	TG
25	TG	TG	CG	TG	CG
25	TG	CG	CG	CG	CG
25	TG	CG	TG	TG	TG
25	TG	CG	CG	CG	TG
25	TG	CG	CG	CG	CG
25	TG	CG	CG	CG	TG
25	TG	TG	CG	TG	TG
	0.27	0.55	0.91	0.55	0.27
26	TG	TG	CG	TG	TG
26	TG	TG	CG	CG	CG
26	TG	TG	CG	TG	CG
26	TG	TG	TG	TG	TG
26	TG	TG	CG	CG	TG
26	TG	TG	TG	TG	CG
26	TG	TG	CG	CG	TG
26	TG	TG	TG	TG	TG
26	TG	CG	CG	CG	CG
26	TG	TG	TG	CG	TG
	0	0.1	0.6	0.5	0.4
27	TG	TG	CG	CG	TG
27	TG	TG	TG	TG	TG
27	TG	TG	TG	TG	TG
27	TG	TG	CG	TG	TG
27	TG	CG	CG	TG	TG
27	TG	TG	TG	TG	TG
27	TG	TG	CG	CG	TG
27	TG	CG	CG	TG	TG
27	TG	CG	CG	CG	TG
27	TG	CG	TG	TG	CG
27	TG	CG	CG	CG	TG
27	TG	TG	TG	TG	TG
27	TG	CG	CG	TG	TG
	0	0.46	0.62	0.31	0.08
28	TG	CG	CG	CG	TG
28	TG	CG	CG	CG	CG
28	TG	CG	CG	CG	CG
28	TG	CG	CG	TG	CG
28	TG	TG	TG	TG	TG
28	TG	TG	CG	TG	TG
28	TG	CG	CG	CG	TG
28	TG	TG	TG	CG	TG
28	TG	TG	CG	CG	TG
28	TG	CG	TG	TG	TG
	0	0.6	0.7	0.6	0.3
29	TG	TG	CG	TG	TG
29	TG	TG	CG	TG	TG
29	TG	TG	CG	TG	TG
29	TG	CG	CG	TG	TG
29	TG	CG	CG	TG	TG
29	TG	TG	CG	TG	CG
29	TG	TG	TG	CG	TG
29	TG	CG	TG	TG	TG
29	TG	CG	TG	TG	CG
29	TG	CG	CG	TG	TG
29	CG	TG	TG	TG	TG
29	TG	CG	CG	CG	TG
	0.08	0.5	0.67	0.17	0.17
30	TG	CG	CG	TG	TG
30	TG	CG	TG	CG	TG
30	TG	TG	CG	TG	TG
30	TG	TG	CG	CG	TG
30	TG	TG	CG	TG	TG
30	TG	TG	TG	TG	TG
30	TG	TG	CG	CG	TG
30	TG	CG	CG	TG	CG
30	TG	TG	CG	CG	CG
30	CG	TG	CG	CG	CG
30	TG	TG	CG	CG	TG
	0.09	0.27	0.82	0.56	0.27
31	TG	TG	CG	CG	TG
31	TG	CG	CG	CG	TG
31	TG	TG	CG	CG	TG
31	TG	TG	CG	CG	TG
31	TG	TG	CG	CG	TG
31	TG	TG	CG	CG	TG
31	TG	TG	CG	CG	TG
31	TG	CG	CG	CG	TG
31	TG	TG	CG	TG	TG
31	TG	TG	CG	TG	CG
	0	0.2	1	0.8	0.1
32	TG	TG	CG	TG	CG
32	TG	TG	CG	TG	CG
32	TG	TG	CG	TG	CG
32	TG	TG	CG	TG	CG
32	TG	TG	CG	TG	CG
32	TG	TG	CG	TG	CG
32	TG	TG	CG	TG	CG
32	TG	TG	CG	TG	CG
32	TG	TG	CG	TG	CG
32	TG	TG	TG	TG	TG
32	TG	TG	CG	TG	CG
32	CG	TG	CG	TG	CG
32	CG	CG	TG	TG	TG
32	TG	CG	CG	TG	TG
32	CG	CG	TG	TG	CG
	0.2	0.2	0.8	0	0.8
33	TG	TG	CG	TG	CG
33	TG	TG	TG	TG	TG
33	TG	TG	TG	TG	CG
33	TG	TG	CG	TG	TG
33	TG	TG	CG	TG	CG
33	TG	TG	CG	TG	CG
33	TG	TG	TG	TG	TG
33	TG	TG	CG	TG	CG
33	TG	TG	TG	TG	TG
33	TG	CG	TG	CG	CG
33	CG	CG	CG	TG	TG
33	TG	TG	TG	TG	TG
33	TG	CG	TG	TG	TG
	0.08	0.23	0.46	0.08	0.46
34	TG	CG	TG	TG	TG
34	TG	CG	CG	TG	CG
34	TG	CG	CG	TG	TG
34	TG	TG	TG	TG	TG
34	TG	TG	TG	TG	TG
34	TG	TG	TG	TG	CG
34	TG	TG	TG	TG	TG
34	TG	TG	CG	TG	CG
34	TG	CG	CG	CG	TG
34	TG	TG	TG	TG	CG
34	TG	TG	TG	TG	CG
	0	0.36	0.36	0.09	0.45
35	CG	TG	CG	CG	CG
35	CG	TG	TG	TG	CG
35	TG	TG	TG	TG	CG
35	TG	TG	TG	TG	TG
35	TG	TG	TG	TG	TG
35	CG	TG	TG	TG	CG
35	TG	TG	TG	TG	TG
35	TG	TG	TG	TG	TG
35	TG	CG	TG	CG	CG
35	TG	TG	CG	TG	TG
35	TG	TG	TG	TG	CG
35	CG	CG	TG	TG	TG
	0.33	0.17	0.17	0.17	0.5
36	TG	CG	TG	TG	TG
36	TG	TG	TG	TG	CG
36	TG	TG	TG	TG	TG
36	TG	TG	TG	TG	TG
36	TG	TG	TG	TG	TG
36	TG	TG	CG	TG	TG
36	CG	TG	CG	CG	CG
36	TG	TG	TG	TG	CG
36	TG	TG	CG	TG	CG
36	TG	CG	CG	TG	CG
36	TG	CG	CG	CG	TG
36	TG	TG	TG	CG	CG
36	CG	CG	CG	TG	CG
	0.15	0.31	0.46	0.23	0.54
37	TG	CG	CG	TG	TG
37	CG	CG	CG	TG	TG
37	TG	CG	CG	TG	CG
37	TG	CG	CG	TG	CG
37	TG	CG	CG	TG	TG
37	TG	CG	CG	TG	TG
37	TG	CG	CG	TG	TG
37	CG	CG	CG	TG	CG
37	TG	CG	TG	TG	TG
37	TG	CG	CG	TG	TG
	0.2	1	0.9	0	0.3
38	TG	CG	TG	TG	TG
38	TG	TG	CG	TG	CG
38	TG	CG	CG	TG	TG
38	TG	TG	TG	TG	TG
38	TG	CG	TG	TG	TG
38	TG	TG	CG	TG	TG
38	TG	CG	CG	CG	CG
38	TG	TG	TG	TG	TG
38	TG	TG	CG	CG	TG
38	TG	TG	CG	TG	TG
38	TG	TG	CG	TG	CG
38	TG	TG	CG	TG	CG
38	CG	TG	CG	TG	TG
38	CG	TG	CG	TG	TG
38	TG	TG	CG	TG	CG
	0.133333	0.266667	0.733333	0.133333	0.333333
39	TG	TG	TG	TG	CG
39	TG	TG	TG	TG	TG
39	TG	TG	TG	TG	CG
39	CG	CG	CG	TG	TG
39	TG	TG	TG	TG	TG
39	TG	CG	CG	TG	CG
39	TG	TG	CG	CG	TG
39	TG	CG	CG	TG	CG
39	TG	CG	TG	CG	TG
39	TG	CG	CG	CG	CG
	0.1	0.5	0.5	0.3	0.5
40	TG	TG	CG	TG	TG
40	TG	TG	TG	TG	TG
40	TG	CG	CG	TG	TG
40	TG	CG	CG	TG	TG
40	TG	CG	CG	TG	TG
40	TG	TG	TG	TG	TG
40	TG	CG	CG	TG	TG
40	CG	CG	TG	TG	TG
40	TG	TG	TG	TG	CG
40	TG	TG	TG	CG	CG
40	CG	TG	CG	CG	TG
	0.18	0.46	0.55	0.18	0.18
