# Supplementary material for: Genomic and epigenetic evidence for oxytocin receptor deficiency in autism
Source: BMC Med. 2009 Oct 22;7:62. doi: 10.1186/1741-7015-7-62 (PMC2774338; doi:10.1186/1741-7015-7-62)
Supplement: Additional file 2 — Primer pairs used for this study. [file 1741-7015-7-62-S2.XLS]

## Sheet: Supplementary Table 4
Supplementary Table 4. Primer pairs used for this study
Sequence (5'-3')	Sequence Name	5'Modification
GCTGAACATCCCGAGGAACTG	OXTR-ANYF	none
GCAAATGAGCGGGAATCCTCTA	OXTR-ANYR	none
CAAGCCCAGAGCCC	OXTR-ANYM1	FAM
TTGAACTGGCAGGTAGACTC	D3S1489f	FAM
CATTTCAGCATCCTGATACA	D3S1489r	none
CACAAGTGATGCCTTGTAGCTG	D3S18f	FAM
CAGTAGTGTCCTGTATTTAGTG	D3S18r	none
GCGCAGTGGACCTATTAGAA	D3S4539f	none
TGTATCTTGAAACCTTGCGGA	D3S4539r	FAM
GGCGTATGTTTGTGTATAAGGTACC	D3S4163f	none
ACCCCAAGTCCAGAACACTGGA	D3S4163r	FAM
TCTCAGCAATAGCAAACATCAGG	D3S3691f	FAM
TTGAAACCAGGGTGACAAATACATC	D3S3691r	none
GTTATTTGTTTGGGAAATTTTAG	OXTR Island site 1-11_F	none
CAAATCAAAAATTCCAAAACTT	OXTR Island site 1-11_R	none
AAGTTTTGGAATTTTTGATTTG	OXTR Island site 12-33_F	none
CCAATAAAAAACCTCAACTTAAC	OXTR Island site 12-33_R	none
GGGGATTGTGTTTTATTGG	OXTR Intron 3-4_F	none
CCAATAAAAAACCTCAACTTAAC	OXTR Intron 3-4_R	none
