# Supplementary material for: Genomic and epigenetic evidence for oxytocin receptor deficiency in autism
Source: BMC Med. 2009 Oct 22;7:62. doi: 10.1186/1741-7015-7-62 (PMC2774338; doi:10.1186/1741-7015-7-62)
Supplement: Additional file 3 — Genomic duplication and deletion events within 54 control and 119 autistic individuals identified by whole genome tilepath array comparative genomic hybridization (CGH). [file 1741-7015-7-62-S3.XLS]

## Sheet: Supplementary Table 1
Supplementary Table 1. Genomic duplication and deletion events within 54 control and 119 autistic individuals identified by whole genome tilepath arrayCGH
A maximum of 3 CNV publications were listed per genomic event.
Bold events are described in the body of the text.
CNV region describes events that are larger CNVs observed in this study compared to previously recorded CNV in the Database of Genomic Variants
Sample names prefixed with an M or F denoted male or female control samples, respectively
Select CNVs were validated - top, while others identified by the intial screen have yet to be validated - below grey bar
Linkage		Association	Band	Dye Swap	Sample	Chr	Start	End	Size	Event	Within known CNV	CNV region	De novo	CNV publications			Comments / Known Genes
Auranen et al. (2002)			1q21-22	Y	200411180	1	144669920	146586514	1916594	Gain	Y			Redon et al. (2006)	Wong et al. (2007)	Zogopoulos et al. (2007)
Risch et al. (1999)			1q44	Y	200309368	1	244010626	244671756	661130	Gain		Y		Redon et al. (2006)
					19951040	2	88711597	89800718		Loss	Y			Levy et al. (2007)	McCarroll et al. (2005)	Wong et al. (2007)
				Y	20005384	2	88711597	89800718		Loss	Y
				Y	200307408	2	88711597	89800718		Loss	Y
					19960670	2	88767319	89800718		Loss	Y
					M20015005vF19995193	2	88807858	89800718		Gain	Y
					19972090	2	88807869	89800718		Gain	Y
					200300537	2	88884927	89800718		Gain	Y
				Y	200506370	2	88884927	89800718	2726905	Loss	Y
IMGSAC (1998)	Philippe et al. (1999)		2q24.1/.3	Y	200504211	2	152523750	164975000	12451250	Loss		Y		Pinto et al. (2007)	Wong et al. (2007)	Redon et al. (2006)
				Y	M200513539vF20015038	2	184540000	186457500	1917500	Gain		Y		Zogopoulos et al. (2007)	Redon et al. (2006)	Pinto et al. (2007)
McCauley et al. (2005)		Lauritsen et al. (2006)	3p25.3	Y	200309436	3	8231927	8985513	753586	Loss		Y		Pinto et al. (2007)			LMCD1, C3orf32, CAV3, OXTR, RAD18
				Y	200504293	3	40934077	41163091	229014	Loss		Y		Zogopoulos et al. (2007)			CONTAINS V SMALL CNV - CTNNB1
				Y	19983856	6	170543139	170851844	308705	Loss	Y			Redon et al. (2006)	Zogopoulos et al. (2007)
				Y	19983856	10	50001	677746	627745	Loss		Y		Redon et al. (2006)	Zogopoulos et al. (2007)	Wong et al. (2007)
					200510454	10	45349213	47848381		Gain	Y			Zogopoulos et al. (2007)	Pinto et al. (2007)	Sebat et al. (2004)
					19972390	10	45918047	46523821		Gain	Y
				Y	20010050	10	45918047	47285078		Gain	Y
					M20015039vF20015024	10	45918047	48916411		Gain	Y
					19982948	10	45970737	47951405		Gain	Y
					200426579	10	46024466	46779753	3567198	Loss	Y
				Y	19991875	11	4293063	4613332	320269	Loss		Y		Redon et al. (2006)	Locke et al. (2006)	Wang et al. (2007)
					19951040	14	104850651	106368585		Loss	Y			Wong et al. (2007)	Korbel et al. (2007)	de Smith et al. (2007)
				Y	19990805	14	104850651	106368585		Loss	Y
				Y	20005384	14	104850651	106368585		Loss	Y
				Y	200409845	14	105054843	106368585	1517934	Loss	Y
Philippe et al. (1999)			15q13.1	Y	200511146	15	26798282	30202195	3403913	Loss		Y
Philippe et al. (1999)			15q13.1		200427676	15	27688212	28842196		Gain	Y			Pinto et al. (2007)	Simon-Sanchez et al. (2007)	Redon et al. (2006)
				Y	19982499	15	27993207	28462259		Loss	Y
					M20015037vF20015019	15	27993207	28842196		Loss	Y
					M2015004vF20015000	15	28087808	28462259		Loss	Y
					19981880	15	28175326	28357566	1153984	Loss	Y
				Y	19990805	16	15893260	16730372		Loss		Y		Redon et al. (2006)	Wong et al. (2007)	Locke et al. (2006)
				Y	200309545	16	16031167	16730372		Loss		Y
				Y	200510671	16	16031167	16730372		Loss		Y
					M20014988vF20014987	16	16031167	16730372	837112	Loss		Y
			16q12.2	Y	200300537	16	52265633	52626498	360865	Loss			Y				RPGRIP1L, FTO
				Y	19983856	18	0	578199	578199	Loss		Y		Wong et al. (2007)	Zogopoulos et al. (2007)
				Y	20005384	22	20928241	21560820		Loss	Y			Tuzun et al. (2005)	Wang et al. (2007)	Levy et al. (2007)
					19951040	22	21029595	21590921		Loss	Y
				Y	200427676	22	21065232	21546472		Gain	Y
					M20015005vF19995193	22	21065232	21590921		Gain	Y
					200307408	22	21418650	21546472	662680	Loss	Y
				Y	200510671	22	36739987	37177212	437225	Loss		Y		Wong et al. (2007)
					200503657	1	0	3695913		Loss	Y			Wong et al. (2007)	Redon et al. (2006)	Iafrate et al. (2004)
					200504211	1	0	3695913		Loss	Y
					19974007	1	858912	3695913		Gain	Y
					19952690	1	1016671	3695913		Loss	Y			Redon et al. (2006)	Perry et al. (2008)	Jakobsson et al. (2008)
					200500235	1	1016671	3695913	3695913	Loss	Y
					M200513539vF20015038	1	5830834	6491674		Gain	Y			Wong et al. (2007)
					200504211	1	5915290	6616379	785545	Loss	Y
					M20015021vF20027575	1	72396021	72872154	476133	Loss	Y			Simon-Sanchez et al. (2007)
					19961063	1	103082216	104119591		Loss		Y		Locke et al. (2006)	Redon et al. (2006)	Wong et al. (2007)
					M200513554vF20027626	1	103200084	104119591		Loss		Y
					200503657	1	103459873	104119591		Gain		Y
					19981972	1	103724721	104308480		Loss	Y
					19984272	1	103724721	104119591		Loss	Y
					19984334	1	103724721	104119591		Loss	Y
					19994923	1	103724721	104119591		Loss	Y
					200409469	1	103724721	103998902		Loss	Y
					200409694	1	103724721	104119591		Gain	Y
					200515053	1	103724721	103998902		Loss	Y
					M20014988vF20014987	1	103724721	104119591		Loss	Y
					M20014994vF20014991	1	103724721	104119591	1037375	Loss	Y
Auranen et al. (2002)			1q21-22		M20015027vF20015018	1	147078817	148480078	1401261	Gain	Y
Auranen et al. (2002)			1q21-22		M20015005vF19995193	1	153947073	154700570		Gain		Y		Pinto et al. (2007)	Redon et al. (2006)	Wong et al. (2007)
					19981608	1	154071320	154806536	859463	Gain		Y
					19984272	1	155191538	156202588		Gain		Y		de Smith et al. (2007)	Redon et al. (2006)
					20001068	1	155596885	156202588	1011050	Gain		Y
					200300981	1	186922425	187689236	766811	Gain		Y		Pinto et al. (2007)	Redon et al. (2006)
					M20027576vF20015011	1	194644875	195327517	682642	Loss		Y		Locke et al. (2006)	Redon et al. (2006)	Pinto et al. (2007)
					20013596	1	200385701	200904297		Loss		Y		Wong et al. (2007)
					200309368	1	200385701	200980305		Gain		Y
					20010278	1	200477646	201050590	664889	Loss		Y
					M20015039vF20015024	2	13178072	13567936	389864	Gain	Y			Redon et al. (2006)	de Smith et al. (2007)
					19976592	2	56986012	57496299	510287	Loss	Y			Redon et al. (2006)
					200505727	2	76564645	76928348	363703	Gain		Y		Wang et al. (2007)	de Smith et al. (2007)
					19984377	2	87073813	88092386	1018573	Loss	Y			de Smith et al. (2007)	Wong et al. (2007)	McCarroll et al. (2005)
					200510671	2	179785277	180393190		Gain		Y		Conrad et al. (2005)
					19990805	2	179993118	180393190	607913	Gain		Y		Conrad et al. (2005)
Shao et al. (2002)			2q33.1		200427676	2	201171734	201854053	682319	Loss		Y		Zogopoulos et al. (2007)
					19993244	2	213986076	214520962	534886	Gain		Y		Mills et al. (2006),	Wong et al. (2007)
					20011982	2	232620956	233286235		Gain		Y		McCarroll et al. (2005)	Redon et al. (2006)
					20003618	2	232749136	233286235	665279	Gain		Y
					19981861	3	49474533	50505268	1030735	Gain		Y		Mills et al. (2006)	Wang et al. (2007)	Wong et al. (2007)
					200500235	3	51859562	52493557	633995	Loss		Y		Wong et al. (2007)
			3p21.1		19993992	3	53310151	53604686	294535	Gain			Y				DCP1A, CACNA1D
					19973891	3	113818500	114498953		Gain		Y		Levy et al. (2007)			CONTAINS V SMALL CNV - CCDC80, CD200R2, C3orf17,BOC
					200411869	3	113925211	114498953	680453	Gain		Y
Risch et al. (1999)			3q29		200309437	3	196884586	197108239	223653	Loss	Y			Locke et al. (2006)
Risch et al. (1999)			4p16.1		200504211	4	8010300	9108899	1098599	Loss	Y			Wong et al. (2007)	Redon et al. (2006)
					19983958	4	188616308	189846744	1230436	Gain	Y			Pinto et al. (2007)	Zogopoulos et al. (2007)	Sharp et al. (2005)
					19984334	5	140137200	140740189	602989	Loss	Y			Mills et al. (2006)	Redon et al. (2006)
					200421347	5	179047913	180857866	1809953	Loss	Y			Zogopoulos et al. (2007)	Wang et al. (2007)
					19983856	6	5001	352879	347878	Loss	Y			Pinto et al. (2007)	Redon et al. (2006)	Iafrate et al. (2004)
					19974007	6	31513422	32306978		Gain		Y		Wong et al. (2007)	Redon et al. (2006)
					M200513543vF20015040	6	31513422	32306978		Gain		Y
					19960312	6	31585586	32306978		Gain		Y
					19961645	6	31585586	32230897		Gain		Y
					200510454	6	31923700	32306978	793556	Loss		Y
					M2015004vF20015000	6	36606934	37193367	586433	Gain		Y		Wang et al. (2007)			CONTAINS V SMALL CNV - SFRS3, CDKN1A, PPIL1, CPNES, C6orf89, PI16, MTCH1, FGD2
					200510454	6	43636479	44259988	623509	Loss		Y		Wang et al. (2007)			CONTAINS V SMALL CNV - POLH, GTPBP2, MAD2L1BP, C6orf206, MRP618A, VEGFA, MGC45491, MRPL14, TMEM63B, CAPN11
					200512312	6	78073667	78421533		Loss		Y		Redon et al. (2006)	Zogopoulos et al. (2007)
					20011982	6	78740418	79136331		Loss		Y
					19972438	6	78819711	79196631		Loss		Y
					200411180	6	78819711	79196631	1122964	Gain		Y
Buxbaum et al. (2004)		Buxbaum et al. (2004)	6q14.3		19990733	6	86772787	87676451	903664	Gain		Y		Redon et al. (2006)
					19973891	6	119668919	120036421	367502	Loss		Y		Wang et al. (2007)
					200409845	6	151386295	152048007	661712	Gain	Y			Zogopoulos et al. (2007)
					19993244	6	152048007	152469049	421042	Loss		Y					ESR1
					200503657	7	0	2403126	2403126	Loss	Y			Pinto et al. (2007)	Wong et al. (2007)	Zogopoulos et al. (2007)
					200310284	7	4331411	4808422	477011	Loss		Y		Redon et al. (2006)
					19973891	7	16176830	17460951	1284121	Gain		Y		Wang et al. (2007)	Redon et al. (2006)
			7p14.2		200500174	7	36238976	37046566		Loss			Y				ANLN, AOAH, ELMO1
					M20015002vF20015007	7	36390007	37046566	807590	Gain			Y
					200500699	7	53270616	53470008	199392	Loss	Y			Wong et al. (2007)	Pinto et al. (2007)
					19961048	7	61087267	61933556		Loss	Y			Zogopoulos et al. (2007)	Wong et al. (2007)	Sharp et al. (2005)
					19961063	7	61087267	61933556		Loss	Y
					20020877	7	61087267	62071304	984037	Loss	Y
					200212173	7	113328772	113751904		Gain		Y		Korbel et al. (2007)			CONTAINS V SMALL CNV - PPP1R3A
					M20014988vF20014987	7	113442017	113838440	509668	Gain		Y
					19973891	7	122276367	122910016	633649	Gain	Y			Zogopoulos et al. (2007)
					19972386	7	142632062	143190482		Gain	Y			Locke et al. (2006)	Wong et al. (2007)	Redon et al. (2006)
					19991875	7	142765744	143190482		Loss	Y
					200421130	7	142765744	143898052		Gain	Y
					200426579	7	142943364	143749143		Loss	Y
					19962178	7	143190482	143898052		Loss	Y
					19972524	7	143190482	143639447		Loss	Y
					19993114	7	143190482	143749143		Gain	Y
					200507208	7	143190482	143749143		Gain	Y
					M20015023vF20015017	7	143190482	143749143		Gain	Y
					19972090	7	143308086	143838998		Loss	Y
					19975550	7	143308086	143749143		Loss	Y
					19993244	7	143308086	143749143		Loss	Y
					19993992	7	143308086	143749143		Gain	Y
					20010278	7	143308086	143749143		Gain	Y
					200409845	7	143308086	143749143		Gain	Y
					200500699	7	143308086	143838998		Gain	Y
					200507470	7	143308086	143749143		Gain	Y
					200515077	7	143308086	143749143		Gain	Y
					M200513543vF20015040	7	143308086	143838998		Gain	Y
Shao et al. (2002)	McCauley et al. (2005)		7q34/35		M2015004vF20015000	7	143308086	143749143		Gain	Y
					200503657	7	143371764	143749143	558661	Loss	Y
IMGSAC (1998)			8p21.3		200411869	8	19872838	20610189	737351	Gain		Y		de Smith et al. (2007)	McCarroll et al. (2005)	Redon et al. (2006)
					200309368	8	38153848	38686230	532382	Gain		Y		McCarroll et al. (2005)	Wong et al. (2007)
					200425218	8	43394927	43787369		Gain		Y		Zogopoulos et al. (2007)
					19961055	8	43502168	43787369	392442	Loss		Y
					19972524	8	95840671	96393933		High Copy Gain		Y		Wang et al. (2007)			CONTAINS V SMALL CNV - INTS8, CCNE2, TP53NP1, C8orf38, PLEKHF2, C8orf37
					200512312	8	95840671	96393933		Gain		Y
					200425549	8	95930355	96613080	772409	Gain		Y
			8q22.2		200507470	8	101123439	101762562	639123	Gain			Y				RGS22, FBX043, POLR2K, SPAG1, RNF19A, ANKRD46, NP_6898412
					20003618	9	38920707	40596231		Loss	Y			Wong et al. (2007)	Redon et al. (2006)	Locke et al. (2006)
					200309437	9	40114202	40596231	1675524	Gain	Y
					20003618	9	41416281	42204266	787985	Loss	Y			Redon et al. (2006)	Perry et al. (2008)	Locke et al. (2006)
					19972090	9	43023196	43414367		Loss	Y
					19993244	9	43023196	43414367		Loss	Y
					20003618	9	43023196	43414367		Loss	Y
					200421347	9	43023196	43414367		Gain	Y
					200427676	9	43023196	43414367		Gain	Y
					200515053	9	43023196	43414367	391171	Gain	Y
					19972090	9	44198010	46630312		Loss	Y			Redon et al. (2006)	Perry et al. (2008)	Pinto et al. (2007)
					20003618	9	44198010	46630312		Loss	Y
					200411869	9	44198010	46630312	7709605	Loss	Y
					20003618	9	66194477	70060928	3866451	Loss	Y			Korbel et al. (2007)	Redon et al. (2006)	Sharp et al. (2005)
					200510671	9	113868494	114574298	705804	Loss		Y		Pinto et al. (2007)
					200515077	9	115395328	116092374	697046	Gain		Y		Simon-Sanchez et al. (2007)
			9q33.2		200515053	9	122892320	123520071	627751	Loss			Y	Wheeler et al. (2008)			CONTAINS SMALL CNV - CEP10, RAB14, GSN, C9orf31, STOM, GGTA1, DAB2IP
					200409694	9	128928087	131526812		Loss		Y		Wang et al. (2007)	Levy et al. (2007)	Mills et al. (2006)
					200421347	9	129067522	131660530		Loss		Y
					200411180	9	129953506	130640197		Loss		Y
					19984272	9	130093073	131526812	2598725	Gain		Y
					200309437	9	132679346	135159654		Loss		Y		Wong et al. (2007)	Tuzun et al. (2005)	Redon et al. (2006)
					200503657	9	133548591	140273252		Loss		Y
					200500174	9	134733845	135778297	3098951	Loss		Y
					19961063	10	58077923	58409795	331872	Loss		Y		Redon et al. (2006)
					200300537	10	88431422	88910757	479335	Gain		Y		Redon et al. (2006)	Wong et al. (2007)
					200411180	10	88943287	89299742	356455	Loss		Y		Redon et al. (2006)
Philippe et al. (1999)			10q26.3		200503657	10	132616049	135374737		Loss		Y		Zogopoulos et al. (2007)	Redon et al. (2006)	Wang et al. (2007)
					200500235	10	133217058	135374737		Loss		Y
					19952690	10	133603543	135374737		Loss		Y
					19960056	10	133603543	135374737		Loss		Y
					200504211	10	133701525	135374737		Loss		Y
					19961055	10	134719724	135374737	2758688	Gain		Y
					19975509	11	0	818406		Gain		Y		de Smith et al. (2007)	Zogopoulos et al. (2007)	Wong et al. (2007)
					200510454	11	0	1031115	1031115	Loss		Y
Buxbaum et al. (2004)			11p13		19963272	11	32871149	33459642	588493	Gain		Y		Pinto et al. (2007)	Redon et al. (2006)		1/3 Overlap with CNV - QSER1, DEPDC7, TCP11L1, CSTF3, HIPK3
					19990733	11	121249766	122390589	1140823	Gain		Y		Redon et al. (2006)			CONTAINS V SMALL Overlap WITH CNV - BLID, STS-1, CRTAM, C11orf63, BSX
					M20015002vF20015007	12	30918095	31251601		Gain	Y			Simon-Sanchez et al. (2007)	Redon et al. (2006)	Pinto et al. (2007)
					19981608	12	31052977	31251601		Loss	Y
					19991011	12	31052977	31251601	333506	Loss	Y
					19990733	12	33054840	34285565	1230725	Gain		Y		Conrad et al. (2005)	Korbel et al. (2007)	Redon et al. (2006)
					200427676	13	17918001	18523834	605833	Gain	Y			Pinto et al. (2007)	Zogopoulos et al. (2007)
IMGSAC (1998)			14q11.2		19952690	14	18732531	19518051		Loss	Y			Locke et al. (2006)	de Smith et al. (2007)	Redon et al. (2006)
					19960080	14	18732531	19730021		Loss	Y
					19961063	14	18732531	19518051		Gain	Y
					19984119	14	18732531	19518051		Gain	Y
					19984276	14	18732531	19518051		Loss	Y
					19984334	14	18732531	19518051		Loss	Y
					19991596	14	18732531	19730021		Loss	Y
					19994923	14	18732531	19730021		Loss	Y
					20021295	14	18732531	19518051		Loss	Y
					200212173	14	18732531	19730021		Loss	Y
					200300041	14	18732531	19518051		Loss	Y
					200305519	14	18732531	19518051		Loss	Y
					200305673	14	18732531	19730021		Loss	Y
					200307408	14	18732531	19730021		Loss	Y
					200307412	14	18732531	19518051		Loss	Y
					200307415	14	18732531	19730021		Loss	Y
					200309334	14	18732531	19730021		Loss	Y
					200409845	14	18732531	19377410		Loss	Y
					200411869	14	18732531	19518051		Loss	Y
					200500699	14	18732531	19518051		Loss	Y
					200515077	14	18732531	19377410		Loss	Y
					M20014995vF20015001	14	18732531	19377410		Gain	Y
					M20015009vF20015006	14	18732531	19730021		Loss	Y
					M20015037vF20015019	14	18732531	19518051		Gain	Y
					M200513543vF20015040	14	18732531	19518051		Loss	Y
					19976718	14	18908252	19518051		Gain	Y
					19993483	14	18908252	19518051	785520	Gain	Y
					19961063	15	18263733	21053621		Gain	Y			Redon et al. (2006)	Tuzun et al. (2005)	Pinto et al. (2007)
					19981972	15	18263733	20064945		Loss	Y
					20011982	15	18263733	21534035		Loss	Y
					200300537	15	18263733	19555950		Gain	Y
					200400409	15	18263733	20064945		Loss	Y
					200426579	15	18263733	20064945		Gain	Y
					200500699	15	18263733	20249740		Loss	Y
					200504293	15	18263733	20214588		Loss	Y
					200511652	15	18263733	20064945		Gain	Y
					M20015039vF20015024	15	18263733	21261209		Gain	Y
					M200421637vF20015020	15	18263733	19555950		Gain	Y
					200425549	15	20064945	21053621	2789888	Loss	Y
					20003618	15	21358203	26023614	4665411	Gain		Y
Philippe et al. (1999)			15q13.1		200410580	15	25804045	27100346	1296301	Gain	Y			Redon et al. (2006)	Pinto et al. (2007)	Sharp et al. (2005)
					19973891	15	28796295	30135814	1339519	Gain	Y			Redon et al. (2006)	de Smith et al. (2007)	Simon-Sanchez et al. (2007)
Lauritsen et al. (2006)			15q14		20010278	15	32358103	32657393		Loss	Y			de Smith et al. (2007)	Redon et al. (2006)	Locke et al. (2006)
					200421130	15	32358103	32924027		Loss	Y
					200512306	15	32358103	32657393		Gain	Y
					200409692	15	32441346	32657393	299290	Loss	Y
					200309334	15	80437937	80975356	537419	Gain	Y			de Smith et al. (2007)	Redon et al. (2006)	Locke et al. (2006)
Risch et al. (1999)			16p12.1		19972386	16	22353446	22983839	630393	Loss		Y		Wong et al. (2007)	Wang et al. (2007)	Sebat et al. (2004)
					19960670	16	31057884	34982279		Loss	Y			Redon et al. (2006)	Sebat et al. (2004)	Zogopoulos et al. (2007)
					20005384	16	31278461	33214719		Loss	Y
					20011982	16	31391478	33805879		Loss	Y
					19975550	16	31391478	33790511		Loss	Y
					19981861	16	31391478	33790511		Loss	Y
					19993483	16	31391478	33790511		Loss	Y
					19972524	16	31391478	33314080		Loss	Y
					200305909	16	31391478	32862069		Loss	Y
					19990733	16	31510070	34982279		Loss	Y
					M200513545vF20015044	16	31510070	33488782		Loss	Y
					20021295	16	31510070	33347616		Loss	Y
					M200513543vF20015040	16	31510070	33214719		Loss	Y
					20011988	16	31601491	34982279		Loss	Y
					200409845	16	31601491	33790511		Loss	Y
					M200300843vF20015043	16	31601491	33790511		Loss	Y
					M200307325vF200300843	16	31601491	33790511		Loss	Y
					20013596	16	31601491	33214719		Loss	Y
					19961063	16	31601491	32732680		Loss	Y
					19961645	16	31697112	33790511		Loss	Y
					20003618	16	31697112	33790511		Loss	Y
					M20015023vF20015017	16	31697112	33790511		Loss	Y
					M20027582vF20015028	16	31697112	33790511		Loss	Y
					20000016	16	31697112	33488782		Loss	Y
					200425549	16	31761942	33790511		Loss	Y
					200425549	16	31761942	33790511		Loss	Y
					200300981	16	31870542	33790511		Loss	Y
					M200513554vF20027626	16	31980310	33214719		Loss	Y
					19984334	16	32239425	33397672		Loss	Y
					19982499	16	32239425	32862069		Loss	Y
					19982948	16	32239425	32862069		Loss	Y
					19984276	16	32239425	32732680		Loss	Y
					19981608	16	32344371	33347616		Loss	Y
					19973891	16	32732680	33096683		Loss	Y
					19973891	16	32732680	33096683		Loss	Y
					19991875	16	32862069	33397672		Loss	Y
					200309437	16	34036579	34620966		Loss	Y
					200309436	16	34252208	34982279	1131189	Loss	Y
					M200513545vF20015044	16	80351094	82185019	1833925	Gain		Y		Pinto et al. (2007)	Wong et al. (2007)		CONTAINS 2 SMALL CNVs - CDH13
					19960056	17	31169934	31844400		Gain	Y			Redon et al. (2006)	Wang et al. (2007)	Wong et al. (2007)
					200310284	17	31169934	31844400		Gain	Y
					19982499	17	31274617	31844400		Gain	Y
					20000016	17	31274617	31844400		Loss	Y
					200421347	17	31274617	31844400		Loss	Y
					200503657	17	31274617	31942468		Loss	Y
					200515053	17	31274617	31844400	772534	Loss	Y
					200421130	17	41394508	41613282		Loss	Y			Pinto et al. (2007)	Tuzun et al. (2005)	Wong et al. (2007)
					200300537	17	41499460	41773227		Loss	Y
					200309545	17	41581414	42121348		Gain	Y
					M200300844vF20015030	17	41581414	42121348		Loss	Y
					19972386	17	41691701	42276985		Loss	Y
					19981972	17	41691701	42191385		Gain	Y
					19993119	17	41691701	42121348		Gain	Y
					200400409	17	41691701	42087526		Gain	Y
					200505727	17	41691701	42121348		Gain	Y
					200506280	17	41691701	42121348		Gain	Y
					200511146	17	41691701	42121348		Gain	Y
					200500174	17	41773227	42121348	726840	Loss	Y
					19952690	17	77625556	78774742		Loss	Y			Zogopoulos et al. (2007)	Tuzun et al. (2005)	Wong et al. (2007)
					19990805	17	77625556	78774742		Loss	Y
					200503657	17	77625556	78774742		Loss	Y
					200504211	17	77625556	78774742	1149186	Loss	Y
					200425549	18	55662811	56171727	508916	Gain		Y		Redon et al. (2006)	Korbel et al. (2007)		CONTAINS 2 SMALL CNVs - PMAIP1, MC4R
Philippe et al. (1999)			19p13.3		200500692	19	2628243	4849791	2221548	Loss		Y		Wong et al. (2007)
IMGSAC (1998)			19q12		19961645	19	32425016	32915598	490582	Loss	Y			Korbel et al. (2007)	Zogopoulos et al. (2007)
Shao et al. (2002)	Buxbaum et al. (2004)		19q13.12		200411869	19	41688681	42064959	376278	Loss		Y		Wang et al. (2007)
					200503657	19	54013696	55502526	1488830	Loss		Y		Wong et al. (2007)	Wang et al. (2007)	Pinto et al. (2007)
Lauritsen et al. (2006)					19961055	19	59579519	60484106	904587	Gain	Y			Wong et al. (2007)	Simon-Sanchez et al. (2007)	Zogopoulos et al. (2007)
					M20015039vF20015024	20	14470254	14802022	331768	Loss		Y		Redon et al. (2006)
					19951040	20	17206801	17556784	349983	Loss		Y		Redon et al. (2006)			CONTAINS SMALL CNV - PCSK2
					19975550	20	43775687	44300872		Gain		Y		Pinto et al. (2007)	Mills et al. (2006)	Redon et al. (2006)
					19972390	20	43841009	44300872	525185	Gain		Y
					200515053	21	9769636	10032184	262548	Loss	Y			Wong et al. (2007)
					19952690	22	14509865	14647728		Loss	Y
					19960056	22	14509865	14647728		Loss	Y
					19960080	22	14509865	14647728		Loss	Y
					19960670	22	14509865	14647728		Loss	Y
					19961048	22	14509865	14647728		Gain	Y
					19961063	22	14509865	14647728		Gain	Y
					19972386	22	14509865	14647728		Gain	Y
					19972438	22	14509865	14526517		Gain	Y			Wong et al. (2007)	Sebat et al. (2004)
					19976718	22	14509865	14647728		Gain	Y
					19982499	22	14509865	14526517		Gain	Y
					19984276	22	14509865	14647728		Loss	Y
					19984334	22	14509865	14647728		Loss	Y
					19991596	22	14509865	14526517		Loss	Y
					19991673	22	14509865	14647728		Loss	Y
					19991831	22	14509865	14647728		Gain	Y
					19993483	22	14509865	14647728		Gain	Y
					19994920	22	14509865	14647728		Loss	Y
					19994923	22	14509865	14647728		Loss	Y
					20021295	22	14509865	14647728		Loss	Y
					200300041	22	14509865	14647728		Loss	Y
					200307408	22	14509865	14647728		Loss	Y
					200307415	22	14509865	14647728		Loss	Y
					200309334	22	14509865	14647728		Loss	Y
					200409694	22	14509865	14647728		Loss	Y
					200409845	22	14509865	14647728		Loss	Y
					200411869	22	14509865	14647728		Loss	Y
					200500692	22	14509865	14647728		Loss	Y
					200500699	22	14509865	14647728		Loss	Y
					200511146	22	14509865	14647728		Loss	Y
					200515077	22	14509865	14647728		Loss	Y
					M20014995vF20015001	22	14509865	14647728		Gain	Y
					M20015002vF20015007	22	14509865	14647728		Gain	Y
					M20015005vF19995193	22	14509865	14647728		Loss	Y
					M20015009vF20015006	22	14509865	14647728		Loss	Y
					M20015037vF20015019	22	14509865	14647728		Gain	Y
					M20027582vF20015028	22	14509865	14647728		Loss	Y
					M200300843vF20015043	22	14509865	14647728		Gain	Y
					M200300844vF20015030	22	14509865	14647728		Loss	Y
					M200307325vF200300843	22	14509865	14647728		Gain	Y
					M200513543vF20015040	22	14509865	14647728		Loss	Y
					M2015004vF20015000	22	14509865	14647728	137863	Loss	Y
					19983958	22	23788309	24417964	629655	Gain	Y			Locke et al. (2006)	Wang et al. (2007)	Pinto et al. (2007)
					200503657	22	44948915	45362634	413719	Loss		Y		Redon et al. (2006)	Wong et al. (2007)
