# Supplementary material for: Genomic and epigenetic evidence for oxytocin receptor deficiency in autism
Source: BMC Med. 2009 Oct 22;7:62. doi: 10.1186/1741-7015-7-62 (PMC2774338; doi:10.1186/1741-7015-7-62)
Supplement: Additional file 4 — OXTR promoter CpG methylation status in peripheral blood mononuclear cells (PBMCs) of 10 autistic females and 10 age-matched controls. [file 1741-7015-7-62-S4.XLS]

## Sheet: Supplementary Table 3
Supplementary Table 2. OXTR promoter CpG methylation status in PBMCs of ten autistic females and ten age matched controls.
	PBMCs
Site	AutD Cases (95%CI)	Controls (95%CI)	t-Test
	(n=10)	(n=10)
-860	29.2% (7.7-50.7))	10.5% (2.6-20.7)	0.0992
-901	55.8% (40.9-70.8)	53.5% (33.5-73.4)	0.8329
-924	65.0% (46.7-83.4)	72.3% (56.3-88.3)	0.5086
-934	54.1% (32.8-75.4)	47.0% (35.4-58.6)	0.5228
-959	53.2% (36.8-69.7)	22.4% (13.8-30.9)	0.0022
%, percent methylated
significant by Satterthwaite
cases and controls are all male
