# Supplementary material for: Genomic and epigenetic evidence for oxytocin receptor deficiency in autism
Source: BMC Med. 2009 Oct 22;7:62. doi: 10.1186/1741-7015-7-62 (PMC2774338; doi:10.1186/1741-7015-7-62)
Supplement: Additional file 5 — OXTR promoter CpG methylation status in the cortex of eight autism cases and controls matched for age and sex. [file 1741-7015-7-62-S5.XLS]

## Sheet: Supplementary Table 4
Supplementary Table 3. OXTR promoter CpG methylation status in cortex of eight autism and age-sex matched controls.
	Cortex
Site	AutD Cases (95%CI)	Controls (95%CI)	t-Test
	(n=8)	(n=8)
-860	42.9% (19.4-66.3)	14.3% (4.8-23.8)	0.0251
-901	48.5% (22.4-74.6)	13.1% (4.5-21.7)	0.0149
-924	64.5% (40.8-88.1)	35.6% (15.7-55.5)	0.0448
-934	54.8% (26.3-83.2)	19.8% (10.1-29.6)	0.0233
-959	16.9% (6.5-27.3)	14.6% (1.2-29.0)	0.7578
%, percent methylated
significant by Satterthwaite
cases and controls are all male
